# Supplementary material for: An Integrated High Throughput Experimentation/Predictive QSAR Modeling Approach to ansa-Zirconocene Catalysts for Isotactic Polypropylene
Source: Polymers (Basel). 2020 Apr 27;12(5):1005. doi: 10.3390/polym12051005 (PMC7284373; doi:10.3390/polym12051005)
Supplement: Supplementary file 1 [file polymers-12-01005-s001.zip]

Archive with 2 entries (2 files):
- SI.pdf
- structures_M1-M43.xyz
